# Supplementary material for: Polyenes in Medium Chain Length Polyhydroxyalkanoate (mcl-PHA) Biopolymer Microspheres with Reduced Toxicity and Improved Therapeutic Effect against Candida Infection in Zebrafish Model
Source: Pharmaceutics. 2022 Mar 24;14(4):696. doi: 10.3390/pharmaceutics14040696 (PMC9028145; doi:10.3390/pharmaceutics14040696)
Supplement: Supplementary file 1 [file pharmaceutics-14-00696-s001.zip]

Archive with 1 entries (1 files):
- pharmaceutics-1629535-supplementary.pdf
